# Supplementary material for: A UHPLC-Orbitrap-MS Metabolomics Strategy Reveals Glycerophospholipid Metabolic Remodeling Is Associated with the Anti-Arthritic Effect of Glycyrrhiza Protein–Paeoniflorin Nanoparticles via PI3K/AKT/NLRP3 Axis
Source: Molecules. 2026 Feb 5;31(3):554. doi: 10.3390/molecules31030554 (PMC12899346; doi:10.3390/molecules31030554)
Supplement: Supplementary file 1 [file molecules-31-00554-s001.zip › Supplementary tables.xlsx]

## Sheet: Metabolite Identification Table
Name	Formula	Annot. DeltaMass [ppm]	Calc. MW	m/z	RT [min]	Reference Ion
α-Methyl-DL-histidine	C7 H11 N3 O2	-2.63	169.085	170.092	0.816	[M+H]+1
Zooxanthellactone	C22 H30 O2	-2.34	326.224	327.231	21.693	[M+H]+1
Xanthosine	C10 H12 N4 O6	-1.52	284.075	285.083	1.856	[M+H]+1
Xanthine	C5 H4 N4 O2	-2.52	152.033	153.04	1.86	[M+H]+1
Valine	C5 H11 N O2	-2.7	117.079	118.086	1.02	[M+H]+1
Uric acid	C5 H4 N4 O3	-2.67	168.028	169.035	1.009	[M+H]+1
Triethylene glycol monobutyl ether	C10 H22 O4	-2.34	206.151	207.159	9.006	[M+H]+1
trans-beta-damascenone	C13 H18 O	-2.06	190.135	191.143	25.711	[M+H]+1
trans,trans-2,4-Heptadienal	C7 H10 O	-2.57	110.073	111.08	7.328	[M+H]+1
TG(17:2(9Z,12Z)/17:2(9Z,12Z)/18:1(9Z))[iso3]	C55 H96 O6	-1.54	852.719	853.727	0.755	[M+H]+1
Taurine	C2 H7 N O3 S	-2.46	125.014	126.022	0.824	[M+H]+1
Suspensolide	C12 H18 O2	-1.97	194.13	195.138	19.531	[M+H]+1
Stearoylcarnitine	C25 H49 N O4	-2.5	427.365	428.372	23.282	[M+H]+1
Stachydrine	C7 H13 N O2	-2.37	143.094	144.102	1.01	[M+H]+1
Spermidine	C7 H19 N3	-2.54	145.158	146.165	0.744	[M+H]+1
Serratamic acid	C13 H25 N O5	-2.33	275.173	276.18	5.073	[M+H]+1
Semiplenamide G	C24 H45 N O4	-2.2	411.334	412.341	21.685	[M+H]+1
Sebacicacid	C10 H18 O4	-1.57	202.12	203.127	23.057	[M+H]+1
RiboflavinB2	C17 H20 N4 O6	-2.3	376.137	377.145	6.467	[M+H]+1
Pubescenol	C32 H40 O10	-0.2	584.262	585.269	9.322	[M+H]+1
Pseudouridine	C9 H12 N2 O6	-2.43	244.069	245.076	1.018	[M+H]+1
PS(O-18:0/0:0)	C24 H50 N O8 P	-2.58	511.326	494.323	20.586	[M+H-H2O]+1
PS(O-16:0/17:2(9Z,12Z))	C39 H74 N O9 P	-4.25	731.507	732.514	0.795	[M+H]+1
PS(17:0/22:2(13Z,16Z))	C45 H84 N O10 P	-3.88	829.58	830.587	0.782	[M+H]+1
PS(16:1(9Z)/22:4(7Z,10Z,13Z,16Z))	C44 H76 N O10 P	2.18	809.522	810.529	0.793	[M+H]+1
Propionylcarnitine	C10 H19 N O4	-2.43	217.131	218.138	1.458	[M+H]+1
Proline	C5 H9 N O2	-2.57	115.063	116.07	0.877	[M+H]+1
prednisolone-16alpha-carboxylic acid	C22 H28 O7	-2.58	404.182	405.19	1.55	[M+H]+1
Piperidine	C5 H11 N	-3	85.0889	86.0962	1.402	[M+H]+1
Pipericine	C22 H41 N O	-2.07	335.318	336.325	23.805	[M+H]+1
Pinnasterol	C27 H42 O5	-2.45	446.302	447.309	18.369	[M+H]+1
PI(18:2(9Z,12Z)/0:0)	C27 H49 O12 P	-2.46	596.295	579.292	20.782	[M+H-H2O]+1
Phytosphingosine;D-Ribo-2-amino-1_3_4-Octadecanetriol	C18 H39 N O3	-2.69	317.292	318.299	17.797	[M+H]+1
Sphinganine 1-phosphate	C18 H40 N O6 P	-2.43	397.258	398.266	16.905	[M+H]+1
Phenylacetylglycine	C10 H11 N O3	-2.63	193.073	194.081	6.633	[M+H]+1
PGH2-EA	C23 H39 N O4	-2.5	393.287	394.294	19.601	[M+H]+1
PGF2alpha dimethyl amide	C22 H39 N O4	-2.4	381.287	382.294	18.835	[M+H]+1
PEG n7	C14 H30 O8	-2.47	326.193	327.201	6.145	[M+H]+1
PEG n5	C10 H22 O6	-2.32	238.141	239.148	5.084	[M+H]+1
PEG n13	C26 H54 O14	28839	607.376	608.384	7.859	[M+H]+1
PEG n12	C24 H50 O13	31163.2	563.35	564.358	7.648	[M+H]+1
PEG n11	C22 H46 O12	33894.7	519.324	520.331	7.414	[M+H]+1
PEG n10	C20 H42 O11	37151.2	475.298	476.305	7.155	[M+H]+1
PE(O-18:1(9Z)/0:0)	C23 H48 N O6 P	-2.5	465.321	466.328	24.075	[M+H]+1
PE(16:0/16:0)	C36 H74 N O7 P	-0.17	663.52	664.526	0.799	[M+H]+1
PE(22:6(4Z,7Z,10Z,13Z,16Z,19Z)/0:0)	C27 H44 N O7 P	-2.94	525.284	526.291	21.03	[M+H]+1
PE(22:2(13Z,16Z)/22:6(4Z,7Z,10Z,13Z,16Z,19Z))	C49 H82 N O8 P	4.84	843.582	844.589	0.817	[M+H]+1
PE(22:1(11Z)/0:0)	C27 H54 N O7 P	-2.22	535.363	536.37	23.651	[M+H]+1
PE(22:0/0:0)	C27 H56 N O7 P	-2.56	537.378	538.385	25.873	[M+H]+1
PE(21:0/0:0)	C26 H54 N O7 P	-2.88	523.362	524.37	24.274	[M+H]+1
PE(20:5(5Z,8Z,11Z,14Z,17Z)/0:0)	C25 H42 N O7 P	-2.38	499.269	500.276	19.957	[M+H]+1
PE(20:4(5Z,8Z,11Z,14Z)/0:0)	C25 H44 N O7 P	-2.77	501.284	502.291	20.842	[M+H]+1
PE(20:3(8Z,11Z,14Z)/0:0)	C25 H46 N O7 P	-2.41	503.3	504.307	21.735	[M+H]+1
PE(20:1(11Z)/0:0)	C25 H50 N O7 P	-2.57	507.331	508.338	21.752	[M+H]+1
PE(20:0/0:0)	C25 H52 N O7 P	-2.6	509.347	510.354	23.236	[M+H]+1
PE(19:1(9Z)/0:0)	C24 H48 N O7 P	-2.91	493.315	494.323	20.805	[M+H]+1
PE(18:3(6Z,9Z,12Z)/0:0)	C23 H42 N O7 P	-2.39	475.269	476.276	20.169	[M+H]+1
PE(18:2(9Z,12Z)/0:0)	C23 H44 N O7 P	-3.02	477.284	478.291	21.101	[M+H]+1
PE(18:1(9Z)/0:0)	C23 H46 N O7 P	-4.12	479.299	480.306	22.129	[M+H]+1
PE(18:0/0:0)	C23 H48 N O7 P	-3.01	481.315	482.323	21.248	[M+H]+1
PE(17:0/22:4(7Z,10Z,13Z,16Z))	C44 H80 N O8 P	-2.81	781.56	782.567	25.069	[M+H]+1
PE(17:0/20:0)	C42 H84 N O8 P	-0.79	761.593	762.6	0.791	[M+H]+1
PE(17:0/0:0)	C22 H46 N O7 P	-2.59	467.3	468.307	20.289	[M+H]+1
PE(0:0/22:5(4Z,7Z,10Z,13Z,16Z))	C27 H46 N O7 P	-2.49	527.3	528.307	21.928	[M+H]+1
PC(O-18:2(9Z,12Z)/2:0)	C28 H54 N O7 P	-2.65	547.362	548.37	23.213	[M+H]+1
PC(18:1(9Z)e/2:0)	C28 H56 N O7 P	-2.59	549.378	550.385	24.767	[M+H]+1
PC(O-16:1(11Z)/0:0)	C24 H50 N O6 P	-2.29	479.336	480.344	22.885	[M+H]+1
PC(22:6(4Z,7Z,10Z,13Z,16Z,19Z)/0:0)	C30 H50 N O7 P	-2.73	567.331	568.338	21.283	[M+H]+1
PC(22:5(4Z,7Z,10Z,13Z,16Z)/0:0)	C30 H52 N O7 P	-2.47	569.347	570.354	21.787	[M+H]+1
PC(20:5(5Z,8Z,11Z,14Z,17Z)/0:0)	C28 H48 N O7 P	-2.73	541.315	542.323	20.438	[M+H]+1
PC(20:4(5Z,8Z,11Z,14Z)/0:0)	C28 H50 N O7 P	-2.94	543.331	544.338	21.363	[M+H]+1
PC(20:3(8Z,11Z,14Z)/0:0)	C28 H52 N O7 P	-2.65	545.347	546.354	22.085	[M+H]+1
PC(18:3(9Z,12Z,15Z)/0:0)	C26 H48 N O7 P	-2.85	517.315	518.323	20.588	[M+H]+1
PC(18:3(5Y,7Z,17)(2OMe[S],12Me)/0:0)	C28 H50 N O8 P	-2.32	559.326	560.333	18.588	[M+H]+1
PC(18:1(9Z)/2:0)	C26 H50 N O8 P	-2.97	535.326	536.333	17.778	[M+H]+1
Pantothenicacid(VitaminB5)	C9 H17 N O5	-2.34	219.11	220.117	3.891	[M+H]+1
Panthenol	C9 H19 N O4	-2.12	205.131	206.138	4.061	[M+H]+1
Palmitoylcarnitine	C23 H45 N O4	-2.64	399.334	400.341	22.026	[M+H]+1
PA(18:2(9Z,12Z)/0:0)	C21 H39 O7 P	-2.5	434.242	435.249	22.394	[M+H]+1
O-palmitoleoylcarnitine	C23 H43 N O4	-2.91	397.318	398.325	21.054	[M+H]+1
O-adipoylcarnitine	C13 H23 N O6	-2.31	289.152	290.159	3.85	[M+H]+1
O-[(9Z)-17-carboxyheptadec-9-enoyl]carnitine	C25 H45 N O6	-2.32	455.324	456.331	18.218	[M+H]+1
N-stearoyl tyrosine	C27 H45 N O4	-2.57	447.334	448.341	21.392	[M+H]+1
N-stearoyl serine	C21 H41 N O4	-2.6	371.303	372.31	20.596	[M+H]+1
N-stearoyl glutamic acid	C23 H43 N O5	-2.2	413.313	414.32	19.491	[M+H]+1
N-palmitoyl tyrosine	C25 H41 N O4	-2.3	419.303	420.31	19.971	[M+H]+1
N-palmitoyl threonine	C20 H39 N O4	-2.38	357.287	358.294	19.777	[M+H]+1
N-palmitoyl serine	C19 H37 N O4	-2.63	343.271	344.279	18.841	[M+H]+1
N-palmitoyl methionine	C21 H41 N O3 S	-2.39	387.28	388.287	25.072	[M+H]+1
N-palmitoyl glutamic acid	C21 H39 N O5	-2.5	385.282	386.289	17.835	[M+H]+1
N-oleoyl tyrosine	C27 H43 N O4	-2.59	445.318	446.325	20.64	[M+H]+1
N-oleoyl L-serine	C21 H39 N O4	-2.51	369.287	370.294	19.666	[M+H]+1
N-oleoyl glutamic acid	C23 H41 N O5	-2.28	411.298	412.305	18.459	[M+H]+1
N-Hydroxy-4-aminobiphenyl	C12 H11 N O	-2.26	185.084	186.091	13.364	[M+H]+1
N-Butyryl-L-homoserinelactone	C8 H13 N O3	-2.33	171.089	172.096	6.54	[M+H]+1
N-Benzylformamide	C8 H9 N O	-303749	94.0415	136.075	1.412	[M+ACN+H]+1
N-arachidonoyl D-serine	C23 H37 N O4	-2.49	391.271	392.279	18.667	[M+H]+1
N3,N4-Dimethyl-L-arginine	C8 H18 N4 O2	-2.21	202.143	203.15	0.865	[M+H]+1
N1-Methyl-2-pyridone-5-carboxamide	C7 H8 N2 O2	-2.52	152.058	153.065	1.615	[M+H]+1
N1-Acetylspermidine	C9 H21 N3 O	-2.39	187.168	188.175	0.806	[M+H]+1
N_N-Dimethylsphing-4-enine	C20 H41 N O2	-2.1	327.313	328.32	20.124	[M+H]+1
N,N-Dimethyldecylamine N-oxide	C12 H27 N O	-2.18	201.209	202.216	13.772	[M+H]+1
N-(3-oxo-hexadecanoyl)-homoserine lactone	C20 H35 N O4	-2.3	353.256	354.263	20.489	[M+H]+1
N-(3-hydroxy-7-methyloctanoyl)homoserine lactone	C13 H23 N O4	-2.43	257.162	258.169	7.202	[M+H]+1
N-(3-(15-methyl-hexadecanoyloxy)-13-methyl-tetradecanoyl)-L-serine	C37 H71 N O6	1.18	625.529	626.536	0.808	[M+H]+1
N-(2E,4E,10E,12Z-tetradecatetraen-8-yn-oyl) isobutylamine	C18 H25 N O	-1.68	271.193	272.2	18.435	[M+H]+1
Methyl(2E_6E)-(10R_11S)-10_11-epoxy-3_7_11-trimethyltrideca-2_6-dienoate	C17 H28 O3	-2.41	280.203	281.21	20.882	[M+H]+1
methyl 9,10-Epoxy-11,13-docosadiynoate	C23 H36 O3	-2.5	360.266	361.273	20.817	[M+H]+1
methyl 5R,6R-epoxy-7-eicosynoate	C21 H36 O3	-2.55	336.266	337.273	20.8	[M+H]+1
Methyl 2E,4E,6Z-decatrienoate	C11 H16 O2	-2.37	180.115	181.122	9.283	[M+H]+1
Methionine	C5 H11 N O2 S	-2.48	149.051	150.058	1.012	[M+H]+1
Methenolone	C20 H30 O2	-2.87	302.224	303.231	21.83	[M+H]+1
Melonoside A	C43 H67 N O12	-2.39	789.464	790.472	0.796	[M+H]+1
Melatonin	C13 H16 N2 O2	-2.51	232.121	233.128	7.635	[M+H]+1
L-Tyrosine	C9 H11 N O3	-2.56	181.073	182.081	1.023	[M+H]+1
L-Phenylalanine	C9 H11 N O2	-2.99	165.078	166.086	2.821	[M+H]+1
L-Octanoylcarnitine	C15 H29 N O4	-2.31	287.209	288.216	11.56	[M+H]+1
L-N2-(2-Carboxyethyl)arginine	C9 H18 N4 O4	-2.02	246.132	247.14	1.05	[M+H]+1
lipoamide	C8 H15 N O S2	-1.96	205.059	206.066	13.14	[M+H]+1
L-Indospicine	C7 H15 N3 O2	-2.4	173.116	174.123	1.483	[M+H]+1
Limonene-1_2-diol	C10 H18 O2	-2.11	170.13	171.138	23.043	[M+H]+1
L-Glutamine	C5 H10 N2 O3	-2.31	146.069	147.076	0.82	[M+H]+1
Leu-Pro(Leucyl-Proline)	C11 H20 N2 O3	-2.39	228.147	229.154	1.351	[M+H]+1
Leucine	C6 H13 N O2	-2.62	131.094	132.102	1.072	[M+H]+1
Lauric acid	C12 H24 O2	-1.87	200.177	201.185	18.679	[M+H]+1
L-(+)-Citrulline	C6 H13 N3 O3	-2.35	175.095	198.084	0.833	[M+Na]+1
Kynurenic acid	C10 H7 N O3	-2.18	189.042	190.049	5.427	[M+H]+1
Jawsamycin	C32 H43 N3 O6	0.67	565.316	566.323	20.363	[M+H]+1
Isotretinoin	C20 H28 O2	-2.51	300.208	301.215	20.898	[M+H]+1
Isoleucine	C6 H13 N O2	-2.65	131.094	132.102	1.404	[M+H]+1
Indole-3-acrylic acid	C11 H9 N O2	-2.56	187.063	188.07	4.926	[M+H]+1
Indole;1-Benzazole	C8 H7 N	-3.18	117.057	118.065	4.965	[M+H]+1
Iminoglycine	C2 H3 N O2	-3.49	73.0161	74.0235	1.034	[M+H]+1
icas#18	C26 H37 N O7	-3.08	475.256	476.263	18.968	[M+H]+1
Hydroxyphthioceranic acid (C42)	C42 H84 O3	-3.26	636.64	637.647	0.811	[M+H]+1
HOOA lactone	C8 H10 O3	-2.15	154.063	155.07	5.487	[M+H]+1
Hexylamine	C6 H15 N	-2.62	101.12	102.127	1.085	[M+H]+1
Hexanoylcarnitine	C13 H25 N O4	-2.48	259.178	260.185	8.008	[M+H]+1
Hexadecanedioicacid;Thapsicacid	C16 H30 O4	-1.97	286.214	287.221	23.053	[M+H]+1
hexadecanedioic acid mono-L-carnitine ester	C23 H43 N O6	-2.28	429.308	430.315	17.199	[M+H]+1
Heptanoylcarnitine	C14 H27 N O4	-2.13	273.193	274.201	6.569	[M+H]+1
Heptadecanoyl carnitine	C24 H47 N O4	-2.09	413.35	414.357	22.678	[M+H]+1
Glycerophospho-N-palmitoyl ethanolamine	C21 H44 N O7 P	-2.65	453.284	454.292	21.778	[M+H]+1
Glycerophosphocholine	C8 H20 N O6 P	-2.69	257.102	258.109	0.816	[M+H]+1
GlcCer(d18:0/14:0)	C38 H75 N O8	-1.41	673.548	674.555	0.795	[M+H]+1
Gamma-linolenyl carnitine	C25 H43 N O4	-2.32	421.318	422.326	20.646	[M+H]+1
Estroneglucuronide	C24 H30 O8	-0.3	446.194	447.201	1.671	[M+H]+1
Ergothioneine;Thiolhistidine-betaine	C9 H15 N3 O2 S	-2.95	229.088	230.095	0.902	[M+H]+1
Elaidic carnitine	C25 H47 N O4	-2.81	425.349	426.357	22.335	[M+H]+1
Ectoine	C6 H10 N2 O2	-2.5	142.074	143.081	0.909	[M+H]+1
Ecgonine	C9 H15 N O3	-2.31	185.105	186.112	1.103	[M+H]+1
dodecanamide	C12 H25 N O	-2.13	199.193	200.2	20.566	[M+H]+1
Docosahexaenoicacid	C22 H32 O2	-2.4	328.239	329.247	24.583	[M+H]+1
DL-Lysine	C6 H14 N2 O2	-2.81	146.105	147.112	0.734	[M+H]+1
DL-Carnitine	C7 H15 N O3	-2.52	161.105	162.112	0.848	[M+H]+1
DL-Arginine	C6 H14 N4 O2	-2.61	174.111	175.119	0.816	[M+H]+1
Dicyclohexylamine	C12 H23 N	-2.33	181.183	182.19	8.08	[M+H]+1
DGCC(22:6/20:5)	C52 H79 N O8	-1.37	845.579	846.587	0.818	[M+H]+1
DG(18:2(9Z,12Z)/0:0/18:2(9Z,12Z)) (d5)	C39 H63 D5 O5	-4.32	621.535	622.542	0.81	[M+H]+1
D-Erythro-sphingosine 1-phosphate	C18 H38 N O5 P	-2.46	379.248	380.255	19.955	[M+H]+1
Dehydrophytosphingosine	C18 H37 N O3	-2.34	315.277	316.284	17.841	[M+H]+1
Decanoylcarnitine	C17 H33 N O4	-2.31	315.24	316.248	15.968	[M+H]+1
D-Arginine	C6 H14 N4 O2	-2.33	174.111	175.119	0.91	[M+H]+1
D-Apiitol	C5 H12 O4	-2.42	136.073	137.081	8.332	[M+H]+1
Daidzein	C15 H10 O4	-2.26	254.057	255.065	9.566	[M+H]+1
Cytosine	C4 H5 N3 O	-2.56	111.043	112.05	0.994	[M+H]+1
Cytidine	C9 H13 N3 O5	-2.31	243.085	266.074	0.963	[M+Na]+1
Cyclophosphamide	C7 H15 Cl2 N2 O2 P	-2.45	260.024	261.031	9.119	[M+H]+1
Creatine	C4 H9 N3 O2	-2.49	131.069	132.076	0.862	[M+H]+1
Corticosterone	C21 H30 O4	-2.34	346.214	347.221	12.93	[M+H]+1
Clarithromycin	C38 H69 N O13	4.25	747.48	748.487	0.799	[M+H]+1
Cladosporester A	C13 H24 O4	-1.96	244.167	245.174	23.054	[M+H]+1
Phosphorylcholine	C5 H14 N O4 P	-2.03	183.066	184.073	21.852	[M+H]+1
Choline	C5 H13 N O	-2.95	103.099	104.107	0.821	[M+H]+1
cholacalcioic acid / 25,26,27-trinorvitamin D3 24-carboxylic acid / 25,26,27-trinorcholecalciferol 24-carboxylic acid	C24 H36 O3	-2.41	372.266	373.273	16.963	[M+H]+1
chavicol	C9 H10 O	-1.55	134.073	135.08	18.959	[M+H]+1
Cer(t18:0/31:0(31OH))	C49 H99 N O5	2.4	781.754	782.761	0.756	[M+H]+1
Cer(d18:1/28:0(28OH))	C46 H91 N O4	-0.26	721.695	722.702	0.781	[M+H]+1
Cer(d18:0/22:0)	C40 H81 N O3	-0.1	623.622	624.628	0.794	[M+H]+1
Capryloylglycine	C10 H19 N O3	-2.21	201.136	202.143	3.448	[M+H]+1
C16 Sphinganine-1-phosphate	C16 H36 N O5 P	-2.45	353.232	354.24	16.66	[M+H]+1
Butyryl-L-carnitine	C11 H21 N O4	-2.58	231.146	232.154	4.613	[M+H]+1
Butylbutyrate	C8 H16 O2	-2.34	144.115	145.122	9.006	[M+H]+1
Bis(2-ethylhexyl)phthalate	C24 H38 O4	-2.47	390.276	391.283	18.544	[M+H]+1
Bilirubin	C33 H36 N4 O6	-2.27	584.262	585.269	14.314	[M+H]+1
Bacillamidin B	C19 H35 N O5	-2.13	357.251	358.258	13.864	[M+H]+1
Anandamide (18:2, n-6)	C20 H37 N O2	-1.9	323.282	324.289	23.104	[M+H]+1
Alcyopterosin G	C15 H21 N O4	-2.26	279.146	280.154	6.797	[M+H]+1
Albanitrile G	C18 H20 N2 O2	-2.24	296.152	297.159	8.173	[M+H]+1
Adenosine	C10 H13 N5 O4	-2.4	267.096	268.103	1.425	[M+H]+1
Acetyl-β-methylcholine	C8 H17 N O2	-2.68	159.125	160.133	0.993	[M+H]+1
Acetyl-L-carnitine	C9 H17 N O4	-2.6	203.115	204.123	1.012	[M+H]+1
9,12-Octadecadienoyl carnitine	C25 H45 N O4	-2.45	423.334	424.341	22.006	[M+H]+1
8-Hydroxyquinoline	C9 H7 N O	-2.57	145.052	146.06	4.964	[M+H]+1
8'-Hydroxyabscisate	C15 H20 O5	-2.67	280.13	281.138	18.96	[M+H]+1
8-Epiiridotrial glucoside	C16 H24 O8	-2.38	344.146	345.154	12.576	[M+H]+1
8-Amino-7-oxononanoate	C9 H17 N O3	-2.54	187.12	188.128	1.425	[M+H]+1
3-Oxotetradecanoic acid	C14 H24 O3	-2.02	240.172	241.179	19.529	[M+H]+1
6-Hydroxypseudooxynicotine	C10 H14 N2 O2	-2.28	194.105	195.112	6.291	[M+H]+1
5-Valerolactone	C5 H8 O2	-3.3	100.052	101.059	1.012	[M+H]+1
5'-Methylthioadenosine	C11 H15 N5 O3 S	-2.37	297.089	298.096	5.025	[M+H]+1
5-Methylcytosine	C5 H7 N3 O	-2.46	125.059	126.066	1.323	[M+H]+1
5-Methyl-2-(4-methylphenyl)-2,4-dihydro-3H-pyrazol-3-one	C11 H12 N2 O	-2.46	188.095	189.102	2.263	[M+H]+1
5-Hydroxyconiferylalcohol	C10 H12 O4	-1.95	196.073	197.08	13.007	[M+H]+1
5_8_13_13a-Tetrahydrocolumbamine	C20 H23 N O4	-2.38	341.162	342.169	6.71	[M+H]+1
4-Piperidone	C5 H9 N O	-2.5	99.0682	100.075	3.283	[M+H]+1
4-Nitroaniline	C6 H6 N2 O2	-1.89	138.043	139.05	1.001	[M+H]+1
4-Hydroxybenzaldehyde	C7 H6 O2	-2.52	122.036	123.044	1.026	[M+H]+1
4-Hydroxybutyric acid (GHB)	C4 H4 O2	-2.82	84.0209	85.0282	1.076	[M+H]+1
4,8,12,15,19,21-tetracosahexaenoic acid	C24 H36 O2	-2.33	356.271	357.278	19.762	[M+H]+1
3-Methyl-quinolin-2-ol	C10 H9 N O	-2.59	159.068	160.075	2.035	[M+H]+1
3-Methylindole	C9 H9 N	-2.57	131.073	132.08	4.963	[M+H]+1
3-Methylcrotonylglycine	C7 H11 N O3	-2.43	157.074	158.081	5.358	[M+H]+1
3-Methylbutanoicacid	C5 H10 O2	-2.72	102.068	103.075	7.842	[M+H]+1
3-hydroxylinoleoylcarnitine	C25 H45 N O5	-2.6	439.329	440.336	16.965	[M+H]+1
3-hydroxyisovalerylcarnitine	C12 H23 N O5	-2.33	261.157	262.164	2.102	[M+H]+1
3-Hydroxy-cis-5-tetradecenoylcarnitine	C15 H27 N O5	-2.17	301.188	302.196	7.115	[M+H]+1
3-hydroxybutyrylcarnitine	C11 H21 N O5	-2.38	247.141	248.149	1.036	[M+H]+1
3-Dehydrocarnitine	C7 H13 N O3	-2.48	159.089	160.096	1.432	[M+H]+1
3alpha_12alpha-Dihydroxy-7-oxo-5beta-cholanate	C24 H38 O5	-2.35	406.271	407.278	15.032	[M+H]+1
3_3'_5'-triiodo-L-thyronine	C15 H12 I3 N O4	-1.44	650.789	651.796	0.756	[M+H]+1
2-Oxo-delta3-4_5_5-trimethylcyclopentenylacetate	C10 H14 O3	-2.2	182.094	183.101	5.857	[M+H]+1
2-oxo-1_2-dihydroquinoline-4-carboxylate	C10 H7 N O3	-2.19	189.042	190.049	5.78	[M+H]+1
2-Oxindole	C8 H7 N O	-2.39	133.052	134.06	5.528	[M+H]+1
2-Methylserine	C4 H9 N O3	-2.34	119.058	120.065	0.831	[M+H]+1
2-Methylpropanaloxime	C4 H9 N O	-1.9	87.0683	70.065	0.878	[M+H-H2O]+1
2-methylhistamine	C6 H11 N3	-2.41	125.095	126.102	0.712	[M+H]+1
2-Methylcholine	C6 H15 N O	-2.41	117.115	118.122	1.433	[M+H]+1
2-Methylbutyroylcarnitine	C12 H23 N O4	-2.47	245.162	246.169	6.224	[M+H]+1
2-Hydroxymyristoylcarnitine	C21 H41 N O5	-2.29	387.298	388.305	18.715	[M+H]+1
2-Hydroxylauroylcarnitine	C19 H37 N O5	-2.19	359.266	360.274	15.875	[M+H]+1
2-Hydroxyhexadecanoylcarnitine	C23 H45 N O5	-2.56	415.329	416.336	20.447	[M+H]+1
2-hydroxy-decanedioic acid	C10 H18 O5	-1.91	218.115	219.122	12.103	[M+H]+1
2-Aminoacetophenone;O-Acetylaniline	C8 H9 N O	-2.57	135.068	136.075	1.434	[M+H]+1
2,4,6-Octatriyn-1-ol	C8 H6 O	-2.83	118.042	119.049	1.421	[M+H]+1
2,3,4,9-Tetrahydro-1H-β-carboline-3-carboxylic acid	C12 H12 N2 O2	-2.16	216.089	217.097	6.081	[M+H]+1
2-(acetylamino)-3-(1H-indol-3-yl)propanoic acid	C13 H14 N2 O3	-2.26	246.1	247.107	8.034	[M+H]+1
1-Palmitoylglycerophosphocholine	C24 H50 N O7 P	-2.8	495.331	496.338	22.169	[M+H]+1
1-Oleoylglycerophosphocholine	C26 H52 N O7 P	-2.78	521.347	522.354	22.653	[M+H]+1
1-Methylguanine	C6 H7 N5 O	-2.46	165.065	166.072	2.107	[M+H]+1
1-Methyladenosine	C11 H15 N5 O4	-2.43	281.112	282.119	1.099	[M+H]+1
1-Linoleoylglycerophosphocholine	C26 H50 N O7 P	-2.92	519.331	520.338	21.418	[M+H]+1
19-oxodesacetylcinobufagin	C24 H30 O6	-3	414.203	415.21	18.96	[M+H]+1
12-Hydroxy-12-octadecanoylcarnitine	C25 H49 N O5	-2.47	443.36	444.367	21.959	[M+H]+1
11-α-Hydroxy-17-methyltestosterone	C20 H30 O3	-2.23	318.219	319.226	16.604	[M+H]+1
11-Hydroxy-9-tridecenoic acid	C13 H24 O3	-1.97	228.172	229.179	25.9	[M+H]+1
11-dehydro-2,3-dinor-TXB2	C18 H28 O6	-2.33	340.188	341.195	18.321	[M+H]+1
11beta_21-Dihydroxy-5beta-pregnane-3_20-dione	C21 H32 O4	-2.28	348.229	349.237	11.124	[M+H]+1
10-oxo-nonadecanoic acid	C19 H36 O3	-2.76	312.266	313.273	21.779	[M+H]+1
10_16-Dihydroxyhexadecanoicacid	C16 H32 O4	-2	288.229	289.237	23.046	[M+H]+1
1_4-Lactone	C4 H6 O2	-3.43	86.0365	87.0438	1.537	[M+H]+1
[SThydrox]N-(3alpha-hydroxy-5beta-cholan-24-oyl)-glycine3-sulfate	C26 H43 N O7 S	-2.6	513.275	514.282	10.804	[M+H]+1
[SP]Sphinganine-1-phosphate	C18 H40 N O5 P	-2.33	381.264	382.271	20.36	[M+H]+1
[FAhydroxy(18:0)]12_13-dihydroxy-9Z-octadecenoicacid	C18 H34 O4	-2.64	314.245	297.242	19.03	[M+H-H2O]+1
[FA(6:0)]3Z-hexenol	C6 H12 O	-2.58	100.089	101.096	9.009	[M+H]+1
[FA(22:5)]7Z_10Z_13Z_16Z_19Z-docosapentaenoicacid	C22 H34 O2	-2.04	330.255	331.262	22.957	[M+H]+1
[FA(20:4)]5Z_8Z_11Z_14Z-eicosatetraenoicacid	C20 H32 O2	-2.14	304.24	305.247	24.855	[M+H]+1
[FA(20:4)]17R_18S-epoxy-5Z_8Z_11Z_14Z-eicosatetraenoicacid	C20 H30 O3	-2.51	318.219	319.226	22.363	[M+H]+1
[FA(18:2)]9Z_11E-octadecadienoicacid	C18 H32 O2	-2.17	280.24	263.236	25.074	[M+H-H2O]+1
[FA(18:1)]9Z-Octadecen-12-ynoicacid	C18 H30 O2	-2.42	278.224	279.231	19.026	[M+H]+1
[FA(18:0)]12R_13S-epoxy-9Z-octadecenoicacid	C18 H32 O3	-2.25	296.234	297.242	19.021	[M+H]+1
[FA(16:2)]N-hexadecyl-ethanolamine	C18 H37 N O2	-2.35	299.282	300.289	18.111	[M+H]+1
(Methylenecyclopropyl)glycine	C6 H9 N O2	-2.44	127.063	128.07	1.069	[M+H]+1
(S)-Methylmalonatesemialdehyde	C4 H6 O3	-2.66	102.031	103.039	0.83	[M+H]+1
(S)-1-Pyrroline-5-carboxylate	C5 H7 N O2	-2.65	113.047	114.055	1.371	[M+H]+1
(S)-(+)-2-Amino-1-propanol	C3 H9 N O	-2.55	75.0682	76.0755	0.85	[M+H]+1
(R)-Propane-1_2-diol	C3 H8 O2	-2.66	76.0522	77.0595	8.335	[M+H]+1
(R)-Equol	C15 H14 O3	-2.03	242.094	243.101	9.065	[M+H]+1
(R)-Acetoin	C4 H8 O2	-2.7	88.0522	89.0595	18.686	[M+H]+1
(R)-3-Hydroxybutanoate	C4 H8 O3	-3.09	104.047	137.081	8.335	[M+H+MeOH]+1
(R)-2_3-Dihydroxy-3-methylbutanoate	C5 H10 O4	-2.7	134.058	167.091	8.336	[M+H+MeOH]+1
(9Z)-3-hydroxyoctadecenoylcarnitine	C25 H47 N O5	-2.69	441.344	442.352	20.915	[M+H]+1
(7Z,10Z,13Z,16Z,19Z)-docosapentaenoylcarnitine	C29 H47 N O4	-1.91	473.35	474.357	21.688	[M+H]+1
(7Z,10Z)-hexadecadienoylcarnitine	C23 H41 N O4	-2.56	395.303	396.31	20.128	[M+H]+1
(5Z,8Z)-tetradecadienoylcarnitine	C21 H37 N O4	-2.43	367.271	368.279	18.633	[M+H]+1
(5Z,8Z)-3-hydroxytetradecadienoylcarnitine	C21 H37 N O5	-2.37	383.266	384.274	16.322	[M+H]+1
(4Z)-decenoylcarnitine	C17 H31 N O4	-2.35	313.225	314.232	14.067	[M+H]+1
(2E,5Z,7E)-decatrienoylcarnitine	C17 H27 N O4	-2.17	309.193	310.201	11.379	[M+H]+1
(2E,4Z)-decadienoylcarnitine	C17 H29 N O4	-2.09	311.209	312.216	12.075	[M+H]+1
(2E)-octenoylcarnitine	C15 H27 N O4	-2.02	285.193	286.201	9.766	[M+H]+1
(11Z,14Z)-eicosadienoylcarnitine	C27 H49 N O4	-3.5	451.365	452.372	22.647	[M+H]+1
(+)-Bornane-2_5-dione	C10 H14 O2	-2.77	166.099	167.106	8.578	[M+H]+1
(-)-Maackiain	C16 H12 O5	-2.36	284.068	285.075	9.893	[M+H]+1
(-)-Jasmonicacid	C12 H18 O3	-2	210.125	211.132	6.57	[M+H]+1
Xanthosine	C10 H12 N4 O6	-2.6	284.075	283.068	1.817	[M-H]-1
Uridine	C9 H12 N2 O6	-2.73	244.069	243.062	1.334	[M-H]-1
Uricacid	C5 H4 N4 O3	-2.44	168.028	167.021	1.361	[M-H]-1
Uric acid	C5 H4 N4 O3	-2.63	168.028	167.021	1.163	[M-H]-1
Uracil;2_4-Dihydroxypyrimidine	C4 H4 N2 O2	-2.24	112.027	111.02	0.949	[M-H]-1
Thymidine	C10 H14 N2 O5	-2.8	242.09	241.082	2.714	[M-H]-1
Tetradecanedioicacid	C14 H26 O4	-2.71	258.182	257.175	10.791	[M-H]-1
Taxa-4(20)_11(12)-dien-5alpha-acetoxy-10beta-ol	C22 H34 O3	-2.88	346.25	345.243	22.077	[M-H]-1
Taurocholate	C26 H45 N O7 S	-2.79	515.29	514.283	9.766	[M-H]-1
Taurochenodeoxycholicacid	C26 H45 N O6 S	-2.61	499.295	498.288	15.682	[M-H]-1
Taurine	C2 H7 N O3 S	-2.43	125.014	124.007	0.83	[M-H]-1
Sulfite	H2 O3 S	-2.9	81.9722	80.965	5.52	[M-H]-1
Sulfate	H2 O4 S	-2.83	97.9671	96.9598	0.756	[M-H]-1
Sulcatone	C8 H14 O	-2.33	126.104	125.097	8.744	[M-H]-1
Succinic acid	C4 H6 O4	-2.4	118.026	117.019	1.452	[M-H]-1
Suberic acid	C8 H14 O4	-2.38	174.089	173.082	7.485	[M-H]-1
Sebacicacid	C10 H18 O4	-2.43	202.12	201.113	7.099	[M-H]-1
Rishitin	C14 H22 O2	-2.12	222.162	221.154	17.324	[M-H]-1
Phenylacetylglycine	C10 H11 N O3	-2.52	193.073	192.066	6.623	[M-H]-1
Phenol	C6 H6 O	-2.78	94.0416	93.0343	4.738	[M-H]-1
Pantothenic acid	C9 H17 N O5	-2.67	219.11	218.103	3.881	[M-H]-1
p-cresolsulfatepotassium;p-Cresolsulfate	C7 H8 O4 S	-2.77	188.014	187.007	6.995	[M-H]-1
Oroticacid(vitaminB13)	C5 H4 N2 O4	-2.13	156.017	155.01	25.879	[M-H]-1
Oleoyl-L-a-lysophosphatidicacidsodiumsalt(LPA16:1)	C21 H41 O7 P	-2.5	436.258	435.251	24.002	[M-H]-1
Octanoylglucuronide	C14 H24 O8	-0.52	320.147	319.139	6.559	[M-H]-1
O-Propanoylcarnitine	C10 H19 N O4	-2.69	217.131	216.124	6.048	[M-H]-1
N5-Ethyl-L-glutamine	C7 H14 N2 O3	-2.68	174.1	173.093	1.406	[M-H]-1
N-Tigloylglycine	C7 H11 N O3	-2.48	157.073	156.066	4.847	[M-H]-1
N-Isobutyrylglycine	C6 H11 N O3	-2.49	145.074	144.066	2.752	[M-H]-1
N-Acetyl-b-glucosaminylamine	C12 H17 N O5	-2.64	255.11	254.103	7.996	[M-H]-1
N-Acetylglutamine	C7 H12 N2 O4	-2.13	188.079	187.072	1.073	[M-H]-1
N-Acetylalanine	C5 H9 N O3	-2.42	131.058	130.051	1.521	[M-H]-1
N-Acetyl-L-tyrosine	C11 H13 N O4	-2.59	223.084	222.077	5.166	[M-H]-1
N-Acetyl-L-phenylalanine	C11 H13 N O3	-2.65	207.089	206.082	7.653	[M-H]-1
N-Acetyl-L-citrulline	C8 H15 N3 O4	-2.5	217.106	216.098	1.37	[M-H]-1
N-Acetyl-D-alloisoleucine	C8 H15 N O3	-2.41	173.105	172.097	7.118	[M-H]-1
Myristicacid	C14 H28 O2	-2.2	228.208	227.201	20.562	[M-H]-1
Methylglyoxal	C3 H4 O2	-2.57	72.0209	71.0137	0.965	[M-H]-1
Methyl(2E_6E)-(10R_11S)-10_11-epoxy-3_7_11-trimethyltrideca-2_6-dienoate	C17 H28 O3	-2.22	280.203	279.196	19.726	[M-H]-1
Medroxyprogesterone	C22 H32 O3	-3	344.234	343.227	21.69	[M-H]-1
L-Tyrosinemethylester	C10 H13 N O3	-2.54	195.089	194.082	2.772	[M-H]-1
L-Phenylalanine	C9 H11 N O2	-2.35	165.079	164.071	2.829	[M-H]-1
L-Ascorbic acid 2-sulfate	C6 H8 O9 S	-2.36	255.988	254.981	1.022	[M-H]-1
L-2-Amino-3-oxobutanoicacid	C4 H7 N O3	-2.31	117.042	116.035	1.078	[M-H]-1
L(+)-Citrulline;2-Amino-5-uredovalerate	C6 H13 N3 O3	-2.12	175.095	174.088	0.838	[M-H]-1
Indoxyl-beta-D-glucuronide	C14 H15 N O7	-2.67	309.084	308.077	5.813	[M-H]-1
Indole-3-lactic acid	C11 H11 N O3	-2.62	205.073	204.066	7.891	[M-H]-1
Indole-3-ethanol	C10 H11 N O	-2.29	161.084	160.076	8.427	[M-H]-1
Imidazol-5-yl-pyruvate	C6 H6 N2 O3	-2.14	154.038	153.03	1.028	[M-H]-1
Homovanillicacidsulfate	C9 H10 O7 S	-2.62	262.014	261.007	4.566	[M-H]-1
Hippuric acid	C9 H9 N O3	-2.5	179.058	178.051	5.887	[M-H]-1
Hexanoylglycine	C8 H15 N O3	-2.51	173.105	172.097	7.613	[M-H]-1
Hexadecanoicacid	C16 H32 O2	-2.4	256.24	255.232	25.881	[M-H]-1
Hexadecanedioicacid;Thapsicacid	C16 H30 O4	-2.32	286.214	285.206	20.186	[M-H]-1
Glyoxylate	C2 H2 O3	-2.61	74.0002	72.9929	25.06	[M-H]-1
Glycocholicacid	C26 H43 N O6	-2.62	465.308	464.301	14.447	[M-H]-1
Glycine	C2 H5 N O2	-2.74	75.0318	74.0246	6.623	[M-H]-1
Glycerol1_2-cyclicphosphate	C3 H7 O5 P	-1.97	154.003	152.996	0.837	[M-H]-1
gamma-Glutamyl-gamma-aminobutyraldehyde	C9 H16 N2 O4	-2.5	216.11	215.103	1.621	[M-H]-1
Gabaculine	C7 H9 N O2	-2.56	139.063	138.056	1.615	[M-H]-1
Fumaricacid	C4 H4 O4	-2.2	116.011	115.003	0.977	[M-H]-1
Ethyl-β-D-glucuronide	C8 H14 O7	-2.58	222.073	221.066	1.383	[M-H]-1
Ethyl(R)-3-hydroxyhexanoate	C8 H16 O3	-2.39	160.11	159.102	9.928	[M-H]-1
Dodecyl sulfate	C12 H26 O4 S	-2.56	266.154	265.147	20.138	[M-H]-1
Docosahexaenoicacid	C22 H32 O2	-2.33	328.239	327.232	24.584	[M-H]-1
DL-4-Hydroxyphenyllactic acid	C9 H10 O4	-2.5	182.057	181.05	4.881	[M-H]-1
Dimethyldisulfide	C2 H6 S2	-2.71	93.9908	92.9836	6.369	[M-H]-1
Deoxyuridine	C9 H12 N2 O5	-2.62	228.074	227.067	1.419	[M-H]-1
D-Phenylalanine	C9 H11 N O2	-2.34	165.079	164.071	7.652	[M-H]-1
D-Glycericacid;a_b-Hydroxypropionicacid	C3 H6 O4	-2.47	106.026	105.019	0.888	[M-H]-1
D-Glutamate	C5 H9 N O4	-1.94	147.053	146.046	1.009	[M-H]-1
D-erythro-Sphingosine1-phosphate	C18 H38 N O5 P	-2.75	379.248	378.24	19.936	[M-H]-1
D-(-)-Erythrose;L-Threose	C4 H8 O4	-2.64	120.042	119.035	0.816	[M-H]-1
D-(+)-Tryptophan	C11 H12 N2 O2	-2.7	204.089	203.082	4.955	[M-H]-1
Citraconic acid	C5 H6 O4	-2.52	130.026	111.008	1.046	[M-H-H2O]-1
cis-Aconiticacid	C6 H6 O6	-3.72	174.016	173.009	1.015	[M-H]-1
Cinnamoylglycine	C11 H11 N O3	-2.49	205.073	204.066	8.43	[M-H]-1
Capryloylglycine	C10 H19 N O3	-2.43	201.136	200.129	11.149	[M-H]-1
Butanal	C4 H8 O	-4.16	72.0572	71.05	4.379	[M-H]-1
Botrydial	C17 H26 O5	-2.19	310.177	309.17	18.015	[M-H]-1
Beta-Alanine	C3 H7 N O2	-2.48	89.0475	88.0402	3.879	[M-H]-1
Benzoic acid	C7 H6 O2	-2.43	122.036	121.029	6.301	[M-H]-1
Barbaloin	C21 H22 O9	-2.63	418.125	417.118	8.634	[M-H]-1
Azelaic acid	C9 H16 O4	-2.51	188.104	187.097	8.747	[M-H]-1
Aureusidin6-O-glucoside	C21 H20 O11	-2.74	448.099	447.092	8.008	[M-H]-1
Anisole	C7 H8 O	-2.89	108.057	107.05	6.994	[M-H]-1
Anatabine	C10 H12 N2	-2.49	160.1	159.092	4.95	[M-H]-1
AminoDHQ	C7 H11 N O5	-2.17	189.063	188.056	1.378	[M-H]-1
Alpha-Ketovaline	C5 H8 O3	-2.56	116.047	115.04	2.353	[M-H]-1
Acetyl-L-carnitine	C9 H17 N O4	-2.54	203.115	202.108	7.523	[M-H]-1
Abieticacid	C20 H30 O2	-2.43	302.224	301.217	23.927	[M-H]-1
[SThydroxy(3:0)]5alpha-pregnan-17alpha_21-dihydroxy-3_11_20-trione	C21 H30 O5	-2.88	362.208	361.201	11.729	[M-H]-1
[SThydrox]N-(3alpha-hydroxy-5beta-cholan-24-oyl)-glycine3-sulfate	C26 H43 N O7 S	-2.8	513.275	512.267	10.817	[M-H]-1
[SThydrox]3alpha_6alpha-Dihydroxy-5beta-cholan-24-oicAcid	C24 H40 O4	-2.87	392.292	391.284	19.737	[M-H]-1
[ST(2:0)]22S_25S-furospirost-5-en-3beta_26-diol	C27 H42 O4	-2.42	430.307	429.3	20.934	[M-H]-1
[PK]Chrysophanol	C15 H10 O4	-2.53	254.057	253.05	9.55	[M-H]-1
[FAhydroxy_oxo(7:0/2:0)]4-hydroxy-2-oxo-Heptanedioicacid	C7 H10 O6	-2.37	190.047	189.04	1.381	[M-H]-1
[FAhydroxy(18:0)]12_13-dihydroxy-9Z-octadecenoicacid	C18 H34 O4	-2.29	314.245	313.238	19.013	[M-H]-1
[FA(22:5)]7Z_10Z_13Z_16Z_19Z-docosapentaenoicacid	C22 H34 O2	-2.2	330.255	329.248	25.063	[M-H]-1
[FA(20:4)]5Z_8Z_11Z_14Z-eicosatetraenoicacid	C20 H32 O2	-2.33	304.24	303.232	24.852	[M-H]-1
[FA(20:4)]17R_18S-epoxy-5Z_8Z_11Z_14Z-eicosatetraenoicacid	C20 H30 O3	-2.55	318.219	317.211	20.893	[M-H]-1
[FA(20:3)]11_12-epoxy-5Z_8Z_14Z-eicosatrienoicacid	C20 H32 O3	-2.08	320.234	319.227	21.673	[M-H]-1
[FA(18:2)]9Z_11E-octadecadienoicacid	C18 H32 O2	-2.44	280.24	279.232	25.065	[M-H]-1
[FA(18:0)]12R_13S-epoxy-9Z-octadecenoicacid	C18 H32 O3	-2.45	296.234	295.227	21.179	[M-H]-1
[6]-Gingerol	C17 H26 O4	-2.38	294.182	293.175	17.322	[M-H]-1
9_12-Dioxododecanoicacid	C12 H20 O4	-2.79	228.136	227.128	12.311	[M-H]-1
8-Amino-7-oxononanoate	C9 H17 N O3	-2.52	187.12	186.113	7.102	[M-H]-1
5_6-Dihydroxy-3-methyl-2-oxo-1_2-dihydroquinoline	C10 H9 N O3	-2.45	191.058	190.05	7.077	[M-H]-1
5-Hydroxyferulate	C10 H10 O5	-2.39	210.052	209.045	6.939	[M-H]-1
4-Pyridoxic acid	C8 H9 N O4	-2.53	183.053	182.045	1.644	[M-H]-1
4-Phenolsulfonic acid	C6 H6 O4 S	-2.65	173.998	172.991	4.738	[M-H]-1
4-Oxoproline	C5 H7 N O3	-2.43	129.042	128.035	1.311	[M-H]-1
4-Nitrophenol	C6 H5 N O3	-2.38	139.027	138.019	8.72	[M-H]-1
4-Nitroaniline	C6 H6 N2 O2	-2.48	138.043	137.035	1.323	[M-H]-1
4-Hydroxybutyric acid (GHB)	C4 H8 O3	-2.67	104.047	103.04	1.891	[M-H]-1
4-Amino-4-deoxychorismate	C10 H11 N O5	-2.4	225.063	224.056	5.028	[M-H]-1
4-Amino-2-methyl-5-phosphomethylpyrimidine	C6 H10 N3 O4 P	-4.41	219.04	218.033	0.836	[M-H]-1
3alpha_7alpha_12beta-Trihydroxy-5beta-cholanate	C24 H40 O5	-2.99	408.286	407.279	16.957	[M-H]-1
3alpha_12alpha-Dihydroxy-7-oxo-5beta-cholanate	C24 H38 O5	-3.17	406.271	451.269	16.288	[M+FA-H]-1
3-Ureidoisobutyrate	C5 H10 N2 O3	-2.4	146.069	145.062	0.826	[M-H]-1
3-tert-Butyladipic acid	C10 H18 O4	-2.48	202.12	201.113	9.922	[M-H]-1
3-Phenyllactic acid	C9 H10 O3	-2.42	166.063	165.055	7.405	[M-H]-1
3-Oxododecanoicacid	C12 H22 O3	-2.32	214.156	213.149	17.667	[M-H]-1
3-Indoxyl sulphate	C8 H7 N O4 S	-2.69	213.009	212.002	5.53	[M-H]-1
3-Hydroxyvaleric acid	C5 H10 O3	-2.54	118.063	117.055	2.561	[M-H]-1
3-Hydroxypropenoate	C3 H4 O3	-2.59	88.0158	87.0085	0.985	[M-H]-1
3-Hydroxybutyric acid	C4 H8 O3	-2.7	104.047	103.04	1.553	[M-H]-1
3-Hydroxy-3-methylglutaric acid	C6 H10 O5	-2.2	162.052	161.045	1.631	[M-H]-1
3-Dehydroxycarnitine	C7 H15 N O2	-1.96	145.11	144.103	21.995	[M-H]-1
3-Dehydrocarnitine	C7 H13 N O3	-2.6	159.089	158.082	6.749	[M-H]-1
3,4-Dihydroxybenzenesulfonic acid	C6 H6 O5 S	-2.67	189.993	188.986	3.881	[M-H]-1
3',5'-Dimethoxy-4'-hydroxyacetophenone	C10 H12 O4	-2.5	196.073	195.066	12.993	[M-H]-1
2_5_6-Trihydroxy-5_6-dihydroquinoline	C9 H9 N O3	-2.43	179.058	178.051	5.588	[M-H]-1
2_4_6/3_5-Pentahydroxycyclohexanone	C6 H10 O6	-2.18	178.047	177.04	0.966	[M-H]-1
2_4-Dinitrophenylhydrazine	C6 H6 N4 O4	-2.38	198.038	197.031	1.341	[M-H]-1
2_2'-Iminodipropanoate	C6 H11 N O4	-2.27	161.068	160.061	1.338	[M-H]-1
2-Oxovalericacid	C5 H8 O3	-2.43	116.047	115.04	1.829	[M-H]-1
2-Oxooctadecanoicacid	C18 H34 O3	-2.27	298.25	297.243	21.689	[M-H]-1
2-Methylbutanal	C5 H10 O	-3.78	86.0728	131.071	6.508	[M+FA-H]-1
2-Hydroxyphenylalanine	C9 H11 N O3	-2.54	181.073	180.066	1.394	[M-H]-1
2-Hydroxyisovaleric acid	C5 H10 O3	-2.39	118.063	117.055	4.363	[M-H]-1
2-hydroxycaproicacid	C6 H12 O3	-2.55	132.078	131.071	6.011	[M-H]-1
2-Hydroxycaproic acid	C6 H12 O3	-2.39	132.078	131.071	6.717	[M-H]-1
2-Hydroxy-2_4-pentadienoate	C5 H6 O3	-2.4	114.031	113.024	1.035	[M-H]-1
2-Furoate	C5 H4 O3	-2.59	112.016	111.008	1.196	[M-H]-1
2-Carboxy-D-arabinitol	C6 H12 O7	-2.35	196.058	195.051	0.836	[M-H]-1
2-Aminoacetophenone;O-Acetylaniline	C8 H9 N O	-2.36	135.068	134.061	5.888	[M-H]-1
2-(acetylamino)-4-(methylthio)butanoic acid	C7 H13 N O3 S	-2.34	191.061	190.054	5.157	[M-H]-1
2-(acetylamino)-3-(1H-indol-3-yl)propanoic acid	C13 H14 N2 O3	-2.74	246.1	245.092	8.029	[M-H]-1
2,4-Dihydroxybenzoic acid	C7 H6 O4	-2.46	154.026	153.019	6.235	[M-H]-1
2(alpha-D-Mannosyl)-D-glycerate	C9 H16 O9	2.39	268.08	267.073	1.451	[M-H]-1
2'_4'-Dihydroxyacetophenone	C8 H8 O3	-2.82	152.047	151.04	4.67	[M-H]-1
2'-Deoxyuridine	C9 H12 N2 O5	-2.72	228.074	227.067	1.503	[M-H]-1
1D-chiro-inositol	C6 H12 O6	-3	180.063	179.056	0.838	[M-H]-1
1_4-Lactone	C4 H6 O2	-2.51	86.0366	85.0293	1.397	[M-H]-1
12-Hydroxydodecanoicacid	C12 H24 O3	-2.39	216.172	215.165	19.199	[M-H]-1
11beta_17alpha_21-Trihydroxy-5beta-pregnane-3_20-dione	C21 H32 O5	-3.04	364.224	363.217	13.416	[M-H]-1
11,12-Epoxy-(5Z,8Z,11Z)-icosatrienoic acid	C20 H32 O3	-2.79	320.234	319.227	21.827	[M-H]-1
10-Oxodecanoate	C10 H18 O3	-2.24	186.125	185.118	14.548	[M-H]-1
10-hydroxydecanoicacid	C10 H20 O3	-2.26	188.141	187.134	15.141	[M-H]-1
1-Pyrroline-4-hydroxy-2-carboxylate	C5 H7 N O3	-2.46	129.042	128.035	5.4	[M-H]-1
1-phenylpropane-1_2-dione	C9 H8 O2	-2.56	148.052	147.045	2.786	[M-H]-1
1-Palmitoylglycerol3-phosphate	C19 H39 O7 P	-2.61	410.242	409.235	23.437	[M-H]-1
1-(2-Furylmethyl)-5-oxopyrrolidine-3-carboxylic acid	C10 H11 N O4	-2.59	209.068	208.061	7.034	[M-H]-1
1(2H)-Isoquinolinone	C9 H7 N O	-2.39	145.052	144.045	8.292	[M-H]-1
(S)-Methylmalonatesemialdehyde	C4 H6 O3	-2.87	102.031	101.024	1.525	[M-H]-1
(S)-2-Acetolactate	C5 H8 O4	-2.43	132.042	131.035	2.213	[M-H]-1
(R)-Pantolactone	C6 H10 O3	-2.43	130.063	129.055	5.161	[M-H]-1
(R)-Lactate	C3 H6 O3	-2.95	90.0314	89.0242	1.183	[M-H]-1
(R)-Lactaldehyde	C3 H6 O2	-2.73	74.0366	73.0293	1.677	[M-H]-1
(R)-4-Dehydropantoate	C6 H10 O4	-2.26	146.058	145.05	1.967	[M-H]-1
(R)-2-Hydroxyglutarate	C5 H8 O5	-2.46	148.037	147.03	1.49	[M-H]-1
(R)-10-Hydroxystearate	C18 H36 O3	-2.38	300.266	299.258	22.85	[M-H]-1
(R)(-)-Allantoin	C4 H6 N4 O3	-2.34	158.044	157.036	0.862	[M-H]-1
(E)-Glutaconate	C5 H6 O4	-3.07	130.026	189.04	1.35	[M-H+HAc]-1
(9Z)-Tetradecenoicacid	C14 H26 O2	-2.28	226.193	225.185	19.627	[M-H]-1
(9Z)-(13S)-12_13-Epoxyoctadeca-9_11-dienoicacid	C18 H30 O3	-2.27	294.219	293.212	20.38	[M-H]-1
(9S_10S)-9_10-Dihydroxyoctadecanoate	C18 H36 O4	-2.43	316.261	315.253	20.336	[M-H]-1
(7S_8S)-DiHODE	C18 H32 O4	-2.4	312.229	311.222	21.056	[M-H]-1
(6Z)-Octadecenoicacid	C18 H34 O2	-2.64	282.255	281.248	22.304	[M-H]-1
(5Z_9E_14Z)-(8xi_11xi_12S)-8_11_12-Trihydroxyicosa-5_9_14-trienoate	C20 H34 O5	-2.78	354.24	353.232	17.395	[M-H]-1
(5Z_9E_14Z)-(8xi_11R_12S)-11_12-Epoxy-8-hydroxyicosa-5_9_14-trienoicacid	C20 H32 O4	-2.16	336.229	335.222	20.597	[M-H]-1
(4S)-4_6-Dihydroxy-2_5-dioxohexanoate	C6 H8 O6	-2.52	176.032	175.024	1.099	[M-H]-1
(3Z)-Phytochromobilin	C33 H36 N4 O6	-2.29	584.262	583.255	14.286	[M-H]-1
(3R)-beta-Leucine	C6 H13 N O2	-2.42	131.094	130.087	7.118	[M-H]-1
(2S)-2-{[1-(R)-Carboxyethyl]amino}pentanoate	C8 H15 N O4	-2.44	189.1	188.092	5.997	[M-H]-1
(2R_4S)-2_4-Diaminopentanoate	C5 H12 N2 O2	-2.33	132.09	131.082	0.836	[M-H]-1
(2R_3S)-2_3-Dimethylmalate	C6 H10 O5	-2.14	162.052	143.035	0.818	[M-H-H2O]-1
(1R_2S)-1-Hydroxypropane-1_2_3-tricarboxylate	C6 H8 O7	-2.45	192.027	191.019	1.03	[M-H]-1

## Sheet: Difference metabolites C VS M
Name	FC	log2(FC)	p
Albanitrile G	93.577	6.5481	1.6126e-05
Methyl(2E_6E)-(10R_11S)-10_11-epoxy-3_7_11-trimethyltrideca-2_6-dienoate	31.982	4.9992	3.5983e-05
Hydroxyphthioceranic acid (C42)	3.2069	1.6812	7.1746e-05
PE(17:0/20:0)	2.197	1.1356	0.00018592
α-Methyl-DL-histidine	7.617	2.9292	0.00030928
Capryloylglycine	5.3956	2.4318	0.00033499
PE(16:0/16:0)	3.2135	1.6842	0.00061687
prednisolone-16alpha-carboxylic acid	4.2759	2.0962	0.00077463
N-(3-(15-methyl-hexadecanoyloxy)-13-methyl-tetradecanoyl)-L-serine	4.4634	2.1582	0.0007849
Heptadecanoyl carnitine	4.0499	2.0179	0.0008164
Pseudouridine	5.6611	2.5011	0.00087067
3-Oxotetradecanoic acid	3.422	1.7748	0.0011012
PC(18:1(9Z)e/2:0)	0.31367	-1.6727	0.001912
Suspensolide	3.2676	1.7082	0.002067
DG(18:2(9Z,12Z)/0:0/18:2(9Z,12Z)) (d5)	3.9966	1.9988	0.0034112
trans,trans-2,4-Heptadienal	6.7437	2.7536	0.0039344
PE(22:2(13Z,16Z)/22:6(4Z,7Z,10Z,13Z,16Z,19Z))	2.6569	1.4097	0.005109
HOOA lactone	28.117	4.8134	0.005629
Corticosterone	4.0425	2.0153	0.0058591
O-adipoylcarnitine	5.8986	2.5604	0.0066994
PI(18:2(9Z,12Z)/0:0)	0.30034	-1.7353	0.0073438
L-Indospicine	2.5152	1.3307	0.0075568
PS(O-18:0/0:0)	0.49197	-1.0233	0.0081365
Methyl 2E,4E,6Z-decatrienoate	12.222	3.6114	0.0092584
Taurine	4.1853	2.0653	0.0098941
N1-Acetylspermidine	2.9255	1.5487	0.010216
PC(18:3(5Y,7Z,17)(2OMe[S],12Me)/0:0)	0.3788	-1.4005	0.010507
C16 Sphinganine-1-phosphate	0.37191	-1.427	0.012974
3-Hydroxy-cis-5-tetradecenoylcarnitine	2.4028	1.2647	0.013806
2-oxo-1_2-dihydroquinoline-4-carboxylate	4.9065	2.2947	0.016134
4-Nitroaniline	24.94	4.6404	0.016975
L-N2-(2-Carboxyethyl)arginine	0.24163	-2.0491	0.017529
Anisole	106.6	6.7361	0.018772
8-Amino-7-oxononanoate	14.298	3.8377	0.019219
N-Tigloylglycine	29.747	4.8947	0.019246
Cer(d18:1/28:0(28OH))	2.2923	1.1968	0.019398
L-2-Amino-3-oxobutanoicacid	24.311	4.6035	0.021505
N-stearoyl glutamic acid	2.6216	1.3904	0.0243
(+)-Bornane-2_5-dione	0.0089364	-6.8061	0.024489
PC(O-16:1(11Z)/0:0)	0.39907	-1.3253	0.02682
11-α-Hydroxy-17-methyltestosterone	0.27883	-1.8425	0.029186
PC(20:3(8Z,11Z,14Z)/0:0)	0.26786	-1.9005	0.030541
PE(18:3(6Z,9Z,12Z)/0:0)	0.47399	-1.0771	0.031678
11beta_21-Dihydroxy-5beta-pregnane-3_20-dione	12.252	3.6149	0.033107
PE(20:3(8Z,11Z,14Z)/0:0)	0.34246	-1.546	0.034855
11beta_17alpha_21-Trihydroxy-5beta-pregnane-3_20-dione	29.576	4.8863	0.039432
N-Acetyl-b-glucosaminylamine	26.006	4.7008	0.039778
N-Isobutyrylglycine	20.389	4.3497	0.040192
Hexanoylglycine	16.774	4.0682	0.041213
4-Hydroxybutyric acid (GHB)	17.477	4.1274	0.042108
Cytosine	2.1941	1.1337	0.043541
4-Hydroxybutyric acid (GHB)	17.372	4.1187	0.043579
3-Hydroxybutyric acid	24.593	4.6202	0.043745
3-Phenyllactic acid	9.5276	3.2521	0.044476
O-Propanoylcarnitine	38.932	5.2829	0.044791
PC(O-18:2(9Z,12Z)/2:0)	0.29221	-1.7749	0.045201
N-palmitoyl glutamic acid	2.2652	1.1796	0.046658
[SThydroxy(3:0)]5alpha-pregnan-17alpha_21-dihydroxy-3_11_20-trione	20.801	4.3786	0.048287
PC(18:1(9Z)/2:0)	0.45499	-1.1361	0.048524

## Sheet: Difference metabolites NP VS M
Name	FC	log2(FC)	p
Estroneglucuronide	0.049802	-4.3277	3.0387e-07
L-Indospicine	0.12287	-3.0248	9.5173e-07
Acetyl-L-carnitine	114.01	6.833	6.6564e-06
PI(18:2(9Z,12Z)/0:0)	0.093146	-3.4244	1.4487e-05
PS(O-18:0/0:0)	2.95	1.5607	1.5235e-05
8-Epiiridotrial glucoside	0.28411	-1.8155	1.5292e-05
3-Methyl-quinolin-2-ol	0.37203	-1.4265	1.6623e-05
Panthenol	0.11496	-3.1208	4.0371e-05
N-Benzylformamide	0.16799	-2.5736	4.2429e-05
2-Aminoacetophenone;O-Acetylaniline	0.16887	-2.566	4.3914e-05
PE(16:0/16:0)	0.28313	-1.8205	5.4966e-05
2,4,6-Octatriyn-1-ol	0.24446	-2.0323	7.2108e-05
Cyclophosphamide	0.004892	-7.6754	9.0466e-05
5'-Methylthioadenosine	0.36795	-1.4424	0.00012741
2-hydroxy-decanedioic acid	0.4862	-1.0404	0.000145
PC(18:1(9Z)e/2:0)	3.1832	1.6705	0.00015646
Pseudouridine	0.1866	-2.422	0.00015779
Capryloylglycine	0.26049	-1.9407	0.00017301
α-Methyl-DL-histidine	0.23972	-2.0606	0.00024815
N-(3-(15-methyl-hexadecanoyloxy)-13-methyl-tetradecanoyl)-L-serine	0.28016	-1.8357	0.00027523
PC(18:3(5Y,7Z,17)(2OMe[S],12Me)/0:0)	2.6191	1.3891	0.00028317
Adenosine	0.099546	-3.3285	0.00029073
2-Methylcholine	0.018812	-5.7322	0.00030406
PE(22:1(11Z)/0:0)	2.1163	1.0816	0.00036525
PE(18:1(9Z)/0:0)	0.44973	-1.1529	0.00045717
C16 Sphinganine-1-phosphate	2.3104	1.2081	0.00048593
Dehydrophytosphingosine	0.38836	-1.3645	0.00053615
DG(18:2(9Z,12Z)/0:0/18:2(9Z,12Z)) (d5)	0.2678	-1.9008	0.00055244
3-hydroxyisovalerylcarnitine	0.30234	-1.7258	0.00058479
5-Valerolactone	0.35221	-1.5055	0.00062958
L-Tyrosine	6.463	2.6922	0.00065909
1-Methyladenosine	0.22578	-2.147	0.00075
O-adipoylcarnitine	0.12982	-2.9455	0.0010065
4-Hydroxybutyric acid (GHB)	0.034168	-4.8712	0.001311
Zooxanthellactone	4.1336	2.0474	0.0014383
Sphinganine 1-phosphate	0.15908	-2.6521	0.001447
Phosphorylcholine	0.11406	-3.1322	0.0015842
p-Cresolsulfate	0.40436	-1.3063	0.0017656
Methyl 2E,4E,6Z-decatrienoate	0.09414	-3.409	0.0017819
Taurine	0.28465	-1.8128	0.0018014
Isotretinoin	4.1263	2.0448	0.0019085
PE(22:2(13Z,16Z)/22:6(4Z,7Z,10Z,13Z,16Z,19Z))	0.38841	-1.3644	0.0019648
6-Hydroxypseudooxynicotine	0.43234	-1.2098	0.002132
4-Nitroaniline	0.044024	-4.5056	0.0021937
N1-Acetylspermidine	0.42321	-1.2405	0.0022647
1-Oleoylglycerophosphocholine	0.064764	-3.9487	0.0022655
L-Phenylalanine	0.4939	-1.0177	0.002312
Docosahexaenoicacid	2.6243	1.392	0.0023204
Piperidine	3.0077	1.5887	0.0024461
1-Methylguanine	0.20829	-2.2633	0.0024556
Cytosine	0.47343	-1.0788	0.0025489
3-Oxotetradecanoic acid	0.43088	-1.2146	0.0028465
PC(20:3(8Z,11Z,14Z)/0:0)	3.7659	1.913	0.0030066
PC(18:1(9Z)/2:0)	2.142	1.0989	0.003098
3-hydroxybutyrylcarnitine	5.6688	2.5031	0.0039662
trans,trans-2,4-Heptadienal	0.18418	-2.4408	0.0043333
DGCC(22:6/20:5)	0.40367	-1.3088	0.0045472
N-Acetyl-L-citrulline	0.036835	-4.7628	0.0045562
[FA(20:4)]17R_18S-epoxy-5Z_8Z_11Z_14Z-eicosatetraenoicacid	2.9451	1.5583	0.0046845
N1-Methyl-2-pyridone-5-carboxamide	0.263	-1.9269	0.0047176
PC(O-18:2(9Z,12Z)/2:0)	3.6228	1.8571	0.0051721
Glycerophosphocholine	0.17261	-2.5344	0.0055511
[FA(20:4)]5Z_8Z_11Z_14Z-eicosatetraenoicacid	2.236	1.1609	0.0058736
3-Hydroxy-cis-5-tetradecenoylcarnitine	0.4805	-1.0574	0.0080193
PE(20:3(8Z,11Z,14Z)/0:0)	2.4294	1.2806	0.0084778
Uric acid	4.6343	2.2123	0.0085733
Melatonin	0.050366	-4.3114	0.0088539
Propionylcarnitine	2.9214	1.5467	0.0098212
L-2-Amino-3-oxobutanoicacid	0.078382	-3.6733	0.0099326
Capryloylglycine	2.2775	1.1874	0.01043
PE(22:1(11Z)/0:0)	0.28774	-1.7972	0.01048
4,8,12,15,19,21-tetracosahexaenoic acid	0.25648	-1.9631	0.011201
Xanthosine	0.19069	-2.3907	0.01153
Ecgonine	0.069561	-3.8456	0.01212
2-Hydroxyhexadecanoylcarnitine	2.0597	1.0424	0.013534
PE(20:1(11Z)/0:0)	2.2953	1.1987	0.013651
Xanthine	0.39956	-1.3235	0.015524
PEG n7	0.067971	-3.8789	0.015805
[FA(22:5)]7Z_10Z_13Z_16Z_19Z-docosapentaenoicacid	2.3251	1.2173	0.016891
Phenylacetylglycine	0.35994	-1.4742	0.017065
2_2'-Iminodipropanoate	0.099217	-3.3333	0.01792
3-Phenyllactic acid	0.13243	-2.9167	0.018365
PE(19:1(9Z)/0:0)	3.3014	1.7231	0.018902
9_12-Dioxododecanoicacid	0.047208	-4.4048	0.018918
N-palmitoyl methionine	2.1782	1.1231	0.020667
Heptadecanoyl carnitine	0.49141	-1.025	0.022061
PEG n12	0.075708	-3.7234	0.023157
PEG n13	0.069607	-3.8446	0.023298
PEG n11	0.068561	-3.8665	0.024439
Methenolone	2.6813	1.4229	0.027177
Anisole	0.072333	-3.7892	0.02747
Pinnasterol	0.43403	-1.2041	0.027535
(R)-4-Dehydropantoate	0.10295	-3.28	0.027732
8-Amino-7-oxononanoate	0.19552	-2.3546	0.028491
Leu-Pro(Leucyl-Proline)	0.28519	-1.81	0.029641
3-Hydroxyvaleric acid	0.12042	-3.0538	0.03348
5-Methylcytosine	0.024156	-5.3715	0.033891
PEG n10	0.074798	-3.7408	0.034868
Alcyopterosin G	0.42961	-1.2189	0.036414
Tetradecanedioicacid	0.10207	-3.2924	0.037653
N-Acetyl-b-glucosaminylamine	0.11395	-3.1336	0.037783
N-Tigloylglycine	0.11806	-3.0824	0.040842
N-Isobutyrylglycine	0.10824	-3.2077	0.042342
N-stearoyl serine	2.2698	1.1826	0.047321
Glycine	0.16552	-2.595	0.047585
hexadecanedioic acid mono-L-carnitine ester	0.49674	-1.0095	0.047934
Taurocholate	0.020666	-5.5966	0.048158
1-Oleoylglycerophosphocholine	2.0543	1.0386	0.049254

## Sheet: Difference metabolites Mix VS M
Name	FC	log2(FC)	p
Heptadecanoyl carnitine	0.15259	-2.7123	3.7824e-05
Albanitrile G	0.094636	-3.4015	7.2706e-05
PE(18:1(9Z)/0:0)	2.3915	1.2579	9.0808e-05
2-Hydroxyhexadecanoylcarnitine	0.28397	-1.8162	0.0003423
prednisolone-16alpha-carboxylic acid	0.40835	-1.2921	0.0017581
9,12-Octadecadienoyl carnitine	0.30383	-1.7186	0.0027674
Xanthosine	0.14188	-2.8173	0.0035178
O-adipoylcarnitine	0.20676	-2.274	0.0041559
Methyl(2E_6E)-(10R_11S)-10_11-epoxy-3_7_11-trimethyltrideca-2_6-dienoate	0.21132	-2.2425	0.0046304
2-oxo-1_2-dihydroquinoline-4-carboxylate	0.29856	-1.7439	0.0049758
trans,trans-2,4-Heptadienal	0.2451	-2.0285	0.0069621
2-methylhistamine	2.6973	1.4315	0.010245
2,3,4,9-Tetrahydro-1H-β-carboline-3-carboxylic acid	2.2589	1.1756	0.010563
N-palmitoyl threonine	0.42574	-1.232	0.011216
Zooxanthellactone	0.3458	-1.532	0.011329
Methyl 2E,4E,6Z-decatrienoate	0.17518	-2.5131	0.011775
1-Methyladenosine	2.6593	1.4111	0.011997
Isotretinoin	0.28535	-1.8092	0.012492
[FA(20:4)]17R_18S-epoxy-5Z_8Z_11Z_14Z-eicosatetraenoicacid	0.31124	-1.6839	0.012651
[FA(22:5)]7Z_10Z_13Z_16Z_19Z-docosapentaenoicacid	0.23017	-2.1192	0.012902
PC(20:3(8Z,11Z,14Z)/0:0)	2.7649	1.4672	0.01303
[FA(16:2)]N-hexadecyl-ethanolamine	2.9439	1.5577	0.014823
Semiplenamide G	0.42279	-1.242	0.015013
N-(3-oxo-hexadecanoyl)-homoserine lactone	0.33297	-1.5865	0.016334
Xanthine	0.28457	-1.8132	0.022806
N-stearoyl glutamic acid	0.47144	-1.0849	0.02326
(S)-(+)-2-Amino-1-propanol	2.202	1.1388	0.023684
[FA(18:2)]9Z_11E-octadecadienoicacid	0.44157	-1.1793	0.027406
(9Z)-3-hydroxyoctadecenoylcarnitine	0.3761	-1.4108	0.03038
PE(20:3(8Z,11Z,14Z)/0:0)	2.2485	1.169	0.031434
HOOA lactone	0.16051	-2.6393	0.034072
Dehydrophytosphingosine	2.1	1.0704	0.03431
N-palmitoyl tyrosine	0.25542	-1.969	0.035046
Valine	0.25148	-1.9915	0.036245
Cyclophosphamide	0.17386	-2.524	0.038995
11-α-Hydroxy-17-methyltestosterone	0.34669	-1.5283	0.043103
2-Hydroxymyristoylcarnitine	0.49166	-1.0243	0.043347
N-oleoyl glutamic acid	0.41196	-1.2794	0.047195

## Sheet: Difference metabolites PF VS M
Name	FC	log2(FC)	p
Estroneglucuronide	0.28752	-1.7983	0.00042664
Pseudouridine	0.42266	-1.2424	0.014488
(+)-Bornane-2_5-dione	0.21496	-2.2178	0.017885
2-oxo-1_2-dihydroquinoline-4-carboxylate	0.35801	-1.4819	0.020573
2-Methylcholine	0.10235	-3.2885	0.03961
4-Hydroxybutyric acid (GHB)	0.11219	-3.1559	0.046364

## Sheet: Difference metabolites GP VS M
Name	FC	log2(FC)	p
5'-Methylthioadenosine	0.43127	-1.2133	0.0001105
Capryloylglycine	0.4072	-1.2962	0.00017049
L-Indospicine	0.1824	-2.4548	0.00020452
1-Methylguanine	0.16131	-2.6321	0.00097165
Estroneglucuronide	0.16789	-2.5744	0.00097346
Adenosine	0.13051	-2.9377	0.0012825
α-Methyl-DL-histidine	0.38487	-1.3776	0.0017012
Cytosine	0.43486	-1.2014	0.0020723
C16 Sphinganine-1-phosphate	2.6099	1.384	0.0021008
Cyclophosphamide	0.026396	-5.2435	0.0023018
Acetyl-L-carnitine	151.55	7.2437	0.0031115
1-Methyladenosine	0.36188	-1.4664	0.0035995
N1-Methyl-2-pyridone-5-carboxamide	0.24888	-2.0065	0.0042765
8-Amino-7-oxononanoate	0.096658	-3.371	0.004466
2-Aminoacetophenone;O-Acetylaniline	0.29959	-1.7389	0.0047819
N-Benzylformamide	0.2996	-1.7389	0.0047825
Pseudouridine	0.33782	-1.5657	0.0052436
N1-Acetylspermidine	0.45612	-1.1325	0.00563
4-Hydroxybutyric acid (GHB)	0.058971	-4.0838	0.0075998
2-Methylcholine	0.067392	-3.8913	0.01111
Methyl(2E_6E)-(10R_11S)-10_11-epoxy-3_7_11-trimethyltrideca-2_6-dienoate	0.3316	-1.5925	0.011117
PC(18:3(5Y,7Z,17)(2OMe[S],12Me)/0:0)	3.2467	1.699	0.013871
Ecgonine	0.074051	-3.7553	0.015038
prednisolone-16alpha-carboxylic acid	0.3579	-1.4824	0.017638
(+)-Bornane-2_5-dione	0.20379	-2.2949	0.017679
HOOA lactone	0.14144	-2.8217	0.019009
trans,trans-2,4-Heptadienal	0.35725	-1.485	0.021886
2,4,6-Octatriyn-1-ol	0.46323	-1.1102	0.021912
L-Tyrosine	7.5813	2.9224	0.024251
4-Hydroxybenzaldehyde	2.0913	1.0644	0.025168
Albanitrile G	0.34266	-1.5451	0.025333
Panthenol	0.38381	-1.3815	0.025644
3-hydroxybutyrylcarnitine	11.003	3.4598	0.027265
Methyl 2E,4E,6Z-decatrienoate	0.23433	-2.0934	0.028293
Piperidine	2.617	1.3879	0.032323
Zooxanthellactone	2.0474	1.0338	0.035443
5-Methylcytosine	0.028683	-5.1236	0.044692
Leu-Pro(Leucyl-Proline)	0.31284	-1.6765	0.04754
